# Supplementary material for: To prescreen or not to prescreen for broadly neutralizing antibody sensitivity in HIV cure-related trials
Source: J Virus Erad. 2023 Jul 18;9(3):100339. doi: 10.1016/j.jve.2023.100339 (PMC10491646; doi:10.1016/j.jve.2023.100339)
Supplement: Multimedia component 1 [file mmc1.xlsx]

## Sheet: Studies
Study Name	Investigators	Study	Study Type	bNAb Used	Actual Enrollment	Key Points	Assay	Support/Against Prescreening
Evaluating the Safety and Efficacy of the VRC01 Antibody in Reducing Acquisition of HIV-1 Infection Among Men and Transgender Persons Who Have Sex With Men	Lawrence Corey, Myron Cohen	NCT02716675	Interventional (Clinical Trial)	VRC01	2699	Did Not Exclude based on bNAb Sensitivity, IC80	TZM-bl	Against
Evaluating the Safety and Efficacy of the VRC01 Antibody in Reducing Acquisition of HIV-1 Infection in Women	Lawrence Corey, Myron Cohen	NCT02568215	Interventional (Clinical Trial)	VRC01	1924	Did Not Exclude based on bNAb Sensitivity, IC80	TZM-bl	Against
Evaluating the Safety and Pharmacokinetics of VRC01, VRC01LS, and VRC07-523LS, Potent Anti-HIV Neutralizing Monoclonal Antibodies, in HIV-1-Exposed Infants	Coleen Cunningham	NCT02256631	Interventional (Clinical Trial)	VRC01, VRC01LS, VRC07-523LS	83	Did Not Exclude based on bNAb Sensitivity	None	Against
A Clinical Trial of PGDM1400 and PGT121 and VRC07-523LS Monoclonal Antibodies in HIV-infected and HIV-uninfected Adults	Boris Juelg	NCT03205917	Interventional (Clinical Trial)	PGDM1400, PGT121, VRC07-523LS	29	Did Not Exclude based on bNAb Sensitivity, Phenotypic and Genotypic Analysis to determine Changes in Viral Susceptibility to bNAbs	None	Against
3BNC117-LS First-in-Human Phase 1 Study	Marina Caskey	NCT03254277	Interventional (Clinical Trial)	3BNC117-LS	43	Did Not Exclude based on bNAb Sensitivity	None	Against
First-in-human Study of 10-1074-LS Alone and in Combination With 3BNC117-LS	Marina Caskey	NCT03554408	Interventional (Clinical Trial)	10-1074-LS, 3BNC117-LS	77	Did Not Exclude based on bNAb Sensitivity	None	Against
Phase I Study to Evaluate a Human Monoclonal Antibody (MAb) 10E8VLS Administered Alone or Concurrently With MAb VRC07-523LS Via Subcutaneous Injection in Healthy Adults	Martin Gaudinski	NCT03565315	Interventional (Clinical Trial)	10E8VLS, VRC07-523LS	9	Did Not Exclude based on bNAb Sensitivity	None	Against
VRC 609 Study: A Phase I, Open-Label, Dose-Escalation Study of the Safety and Pharmacokinetics of a Human Monoclonal Antibody, VRC-HIVMAB091-00-AB (N6LS), Administered Intravenously or Subcutaneously With or Without Recombinant Human Hyaluronidase PH...	Seemal Awan	NCT03538626	Interventional (Clinical Trial)	N6LS	40	Did Not Exclude based on bNAb Sensitivity	None	Against
3BNC117 and 10-1074 in ART-treated Individuals	Marina Caskey	NCT03526848	Interventional (Clinical Trial)	3BNC117, 10-1074	26	Did Not Exclude based on bNAb Sensitivity, Conducted Post hoc Analysis of bNAb Sensitivity	PhenoSense	Against
Combination Therapy With 3BNC117 and 10-1074 in HIV-Infected Individuals	Michael Sneller	NCT03571204	Interventional (Clinical Trial)	3BNC117, 10-1074	27	Did Not Exclude based on bNAb Sensitivity	None	Against
Dual bNAb Treatment in Children	Roger Shapiro, Daniel Kuritzkes, Mathias Lichterfeld	NCT03707977	Interventional (Clinical Trial)	VRC01-LS, 10-1074	40	Did Not Exclude based on bNAb Sensitivity	None	Against
Combination Therapy With VRC01 and 10-1074 in HIV-Infected Individuals Undergoing Sequential Treatment Interruptions	Michael Sneller	NCT03831945	Interventional (Clinical Trial)	VRC01, 10-1074	27	Did Not Exclude based on bNAb Sensitivity	None	Against
Evaluating the Safety, Tolerability, Pharmacokinetics, and Antiviral Activity of Combinations of Monoclonal Antibodies PGT121, PGDM1400, 10-1074, and VRC07-523LS Administered Via Intravenous Infusion in Healthy, HIV-uninfected Adult Participants	Magdalena Sobieszczyk, Sharon Mannheimer	NCT03928821	Interventional (Clinical Trial)	PGT121, PGDM1400, 10-1074, VRC07-523LS	27	Did Not Exclude based on bNAb Sensitivity, Measured Neutralizing Activity for All Participants	TZM-bl	Against
A Phase 1/2a Study of PGT121, VRC07-523LS and PGDM1400 Monoclonal Antibodies in HIV-uninfected and HIV-infected Adults	Unknown	NCT03721510	Interventional (Clinical Trial)	PGT121, VRC07-523LS, PGDM1400	19	Did Not Exclude based on bNAb Sensitivity	None	Against
Pharmacokinetics of SAR441236	Athe Tsibris, Daniel Kuritzkes, Pablo Tebas	NCT03705169	Interventional (Clinical Trial)	SAR441236	84	Did Not Exclude based on bNAb Sensitivity	None	Against
10E8.4/iMab Bispecific Antibody in HIV-uninfected and HIV-infected Adults	David Ho	NCT03875209	Interventional (Clinical Trial)	10E8.4/iMab	54	Did Not Exclude based on bNAb Sensitivity	None	Against
VRC 603: A Phase I, Dose-Escalation Study of the Safety of AAV8-VRC07 (VRC-HIVAAV070-00-GT) Recombinant AAV Vector Expressing VRC07 HIV-1 Neutralizing Antibody in Antiretroviral -Treated, HIV-1 Infected Adults With Controlled Viremia.	Joseph Casazza	NCT03374202	Interventional (Clinical Trial)	VRC07	9	Did Not Exclude based on bNAb Sensitivity	None	Against
Study of the Safety and Pharmacokinetics of a Human Monoclonal Antibody, VRC-HIVMAB060-00-AB (VRC01), Administered Intravenously or Subcutaneously to Healthy Adults	Julie Ledgerwood	NCT01993706	Interventional (Clinical Trial)	VRC01	29	Did Not Exclude based on bNAb Sensitivity	None	Against
Evaluating the Safety and Drug Levels of an Antibody Against HIV in Healthy, HIV-Uninfected Adults	Kenneth Mayer	NCT02165267	Interventional (Clinical Trial)	VRC01	88	Did Not Exclude based on bNAb Sensitivity, Measured Neutralizing Activity at Different Timepoints	TZM-bl	Against
Safety and Pharmacokinetics of a Human Monoclonal Antibody, VRC-HIVMAB080-00-AB (VRC01LS), With Broad HIV-1 Neutralizing Activity, Administered Intravenously or Subcutaneously to Healthy Adults	Martin Gaudinski	NCT02599896	Interventional (Clinical Trial)	VRC01-LS	49	Did Not Exclude based on bNAb Sensitivity	None	Against
Evaluating the Safety, Pharmacokinetics, and Anti-Viral Activity of VRC01 and VRC01LS in the Serum and Mucosa of Healthy, HIV-Uninfected Adults	Julie McElrath, Linda-Gail Bekker	NCT02797171	Interventional (Clinical Trial)	VRC01, VRC01LS	80	Did Not Exclude based on bNAb Sensitivity	None	Against
VRC 605: Safety and Pharmacokinetics of a Human Monoclonal Antibody, VRC-HIVMAB075-00-AB (VRC07-523LS), Administered Intravenously or Subcutaneously to Healthy Adults	Martin Gaudinski	NCT03015181	Interventional (Clinical Trial)	VRC07-523LS	26	Did Not Exclude based on bNAb Sensitivity	None	Against
Assessing the safety and pharmacokinetics of the monoclonal antibodies, VRC07-523LS and PGT121 in HIV negative women in South Africa: study protocol for the CAPRISA 012A randomised controlled phase I trial	Salim Karim	PACTR201808919297244	Interventional (Clinical Trial)	VRC07-523LS, PGT121	35	Did Not Exclude based on bNAb Sensitivity	None	Against
Evaluating the Safety and Pharmacokinetics of VRC07-523LS in the Sera and Mucosae of Healthy, HIV-Uninfected Adult Participants (VRC07-523LS)	Stephen Walsh, Maria Lemos	NCT03735849	Interventional (Clinical Trial)	VRC07-523LS	28	Did Not Exclude based on bNAb Sensitivity	None	Against
Evaluating the Safety and Serum Concentrations of a Human Monoclonal Antibody, VRC-HIVMAB075-00-AB (VRC07-523LS), Administered in Multiple Doses and Routes to Healthy, HIV-uninfected Adults	Stephen Walsh, Cynthia Gay	NCT03387150	Interventional (Clinical Trial)	VRC07-523LS	124	Did Not Exclude based on bNAb Sensitivity	None	Against
Evaluating the Safety, Tolerability, Pharmacokinetics, and Antiviral Activity of the Monoclonal Antibody PGT121.414.LS Administered Alone and in Combination With VRC07-523LS Via Intravenous or Subcutaneous Infusions in Healthy, HIV-uninfected Adult Participants	Christopher Hurt, Kathryn Stephenson, Srilatha Edupuganti	NCT04212091	Interventional (Clinical Trial)	VRC07-523LS, PGT121.414.LS	32	Did Not Exclude based on bNAb Sensitivity, Measured Neutralizing Activity at Different Timepoints	TZM-bl	Against
Safety, PK and Antiviral Activity of PGT121 Monoclonal Antibody in HIV-uninfected and HIV-infected Adults	Kathryn Stephenson	NCT02960581	Interventional (Clinical Trial)	PGT121	48	Did Not Exclude based on bNAb Sensitivity	None	Against
A Phase 1, Randomized, Blinded, Dose-escalation Study of rAAV1-PG9DP Recombinant AAV Vector Coding for PG9 Antibody in Healthy Male Adults.	David Lewis	NCT01937455	Interventional (Clinical Trial)	PG9	21	Did Not Exclude based on bNAb Sensitivity	None	Against
Evaluating the Safety, Pharmacokinetics, and Antiviral Activity of a Human Monoclonal Antibody (VRC01) in HIV-Infected Adults Undergoing a Brief Treatment Interruption	Pablo Tebas	NCT02463227	Interventional (Clinical Trial)	VRC01	14	Did Not Exclude based on bNAb Sensitivity	None	Against
3BNC117 and 10-1074 in HIV Uninfected Adults	Yehuda Cohen	NCT02824536	Interventional (Clinical Trial)	3BNC117, 10-1074	24	Did Not Exclude based on bNAb Sensitivity, Measured Neutralizing Activity for Participants	TZM-bl	Against
3BNC117-LS First-in-Human Phase 1 Study	Marina Caskey	NCT03254277	Interventional (Clinical Trial)	3BNC117-LS	43	Did Not Exclude based on bNAb Sensitivity	None	Against
Safety and Pharmacokinetics of the Combination Broadly Neutralizing Antibodies, 3BNC117-LS-J and 10-1074-LS-J, in Healthy American and African Adults	Marina Caskey	NCT04173819	Interventional (Clinical Trial)	3BNC117-LS-J, 10-1074-LS-J	225	Did Not Exclude based on bNAb Sensitivity	None	Against
A Study of the Safety, Pharmacokinetics and Antiretroviral Activity of 10-1074	Marina Caskey	NCT02511990	Interventional (Clinical Trial)	10-1074	33	Did Not Exclude based on bNAb Sensitivity	None	Against
A Safety Study Of A Single Vaginal Administration Of P2G12 Antibody In Healthy Female Subjects	Hubert Bland	NCT01403792	Interventional (Clinical Trial)	P2G12	11	Did Not Exclude based on bNAb Sensitivity	None	Against
Study of Single IV Administration of P2G12 (FuturePharma)	Catherine Cosgrove	NCT02923999	Interventional (Clinical Trial)	P2G12	18	Did Not Exclude based on bNAb Sensitivity	None	Against
VRC-HIVMAB060-00-AB (VRC01) in People With Chronic HIV Infection Undergoing Analytical Treatment Interruption	Michael Sneller	NCT02471326	Interventional (Clinical Trial)	VRC01	10	Did Not Exclude based on bNAb Sensitivity	None	Against
VRC 601: A Phase I, Open-Label, Dose-Escalation Study of the Safety and Pharmacokinetics of a Human Monoclonal Antibody, VRC HIVMAB060-00-AB (VRC01), With Broad HIV-1 Neutralizing Activity, Administered Intravenously or Subcutaneously to HIV-Infected Adults	Julie Ledgerwood	NCT01950325	Interventional (Clinical Trial)	VRC01	27	Did Not Exclude based on bNAb Sensitivity, Did measure Sensitvity to bNAb	TZM-bl	Against
Phase 1, Open-label, Single Dose Study to Examine Safety, Tolerability, Pharmacokinetics and Virologic Impact of VRC01LS or VRC07-523LS in HIV-infected Viremic Adults	Martin Gaudinski	NCT02840474	Interventional (Clinical Trial)	VRC01LS, VRC07-523LS	16	Did Not Exclude based on bNAb Sensitivity	None	Against
A Study of the Safety and Antiretroviral Activity of 3BNC117	Marina Caskey	NCT02588586	Interventional (Clinical Trial)	3BNC117	17	Did Not Exclude based on bNAb Sensitivity, Screened bNAb Sensitivity Retrospectively	TZM-bl	Against
A Phase 1, Open Label, Dose-escalation Study of the Safety, Pharmacokinetics and Antiretroviral Activity of 3BNC117	Marina Caskey	NCT02018510	Interventional (Clinical Trial)	3BNC117	49	Partially Excluded based on bNAb Sensitivity	None	Partially Support
Comparative Study of Three NNRTI-Sparing HAART Regimens	Jeffrey Lennox, Judith Currier, Raphael Landovitz, Igho Ofotokun	NCT00811954	Interventional (Clinical Trial)	VRC01, VRC07.523LS, 3BNC117, N6, 10-1074, CAP256-VRC26.25, 10E8	65	Did Not Exclude based on bNAb Sensitivity	PhenoSense	Support
Broad neutralization coverage of HIV by multiple highly potent antibodies	Pascal Poignard	N/A	Interventional (Clinical Trial)	MAbs	4	Excluded based on bNAb Sensitivity	TZM-bl	Support
GS-9722: First-in-Class, Effector-Enhanced, Broadly Neutralizing Antibody for HIV Cure - and PGT121 in HIV+ / PGT121 bNAb in HIV+	Romas Geleziunas	N/A	Interventional (Clinical Trial)	PGT121	35	Excluded based on bNAb Sensitivity	None	Support
Prevalence of broadly neutralizing antibody responses during chronic HIV-1 infection	Bette Korber	N/A	Interventional (Clinical Trial)		N/A	Excluded based on bNAb Sensitivity	TZM-bl	Support
Delay of HIV-1 rebound after cessation of antiretroviral therapy through passive transfer of human neutralizing antibodies	Huldrych Gunthard	N/A	Interventional (Clinical Trial)	2G12, 2F5, 4E10	14	Excluded based on bNAb Sensitivity		Support
3BNC117 and 10-1074 in HIV-infected Individuals	Marina Caskey	NCT02825797	Interventional (Clinical Trial)	3BNC117, 10-1074	34	*All four of the individuals excluded from the analysis due to incomplete viral suppression showed pre-existing resistance or viruses that were not fully neutralized by one or both of the antibodies and these individuals rebounded before week 12	TZM-bl	Support
3BNC117 Monoclonal Antibody in HIV-infected Subjects During Treatment Interruption	Marina Caskey	NCT02446847	Interventional (Clinical Trial)	3BNC117	16	Excluded based on bNAb Sensitivity	TZM-bl	Support
Study of VRC07-523LS, CAP256V2LS, and Vesatolimod, in Early Antiretroviral-treated HIV-1 Clade C-infected Women	Gilead Study Director	NCT05281510	Interventional (Clinical Trial)	VRC07-523LS, CAP256V2LS	25	Excluded based on bNAb Sensitivity	N/A	Support
